# Supplementary material for: The Cytospora chrysosperma Virulence Effector CcCAP1 Mainly Localizes to the Plant Nucleus To Suppress Plant Immune Responses
Source: mSphere. 2021 Feb 24;6(1):e00883-20. doi: 10.1128/mSphere.00883-20 (PMC8544888; doi:10.1128/mSphere.00883-20)
Supplement: TABLE S2 [file msphere.00883-20-st002.xlsx]

## Sheet: Sheet1
Primer name	Sequence	Purpose
CcCAP1-5Ffor	AGGGTAGGCACAGGGTGT	CcCAP1 5’ flanking sequence
CcCAP1-5Frev	TATTGAAAGAAAGTGAGGGA
CcCAP1-3Ffor	CTGGCGGCTACCAAGTCT	CcCAP1 3’ flanking sequence
CcCAP1-3Frev	GAAGGGCAAGATCCAAGA
Hygromycinfor	CGCCAGGGTTTTCCCAGTCACGAC	hygromycin cassette
Hygromycinrev	AGCGGATAACAATTTCACACAGGA
HY-R	GTATTGACCGATTCCTTGCGGTCCGAA	The 2/3rd portion of the hygromycin cassette
YG-F	TCCTGTGTGAAATTGTTATCCGCT
External-CcCAP1for	CACCTGCCAGCCTTCAAATT	External sequence used for validation of mutant
External-CcCAP1rev	TTGGCCCTTCCCCTCATATC
Internal-CcCAP1for	ccatcgatATGCCTGTGATGGACGTTGTCGT	Internal sequence used for validation of mutant
Internal-CcCAP1rev	tcccccgggTTACACAGAGATATCCACGG
ProbeCcCAP1for	GACGCAACAACACCTTCCTT	Probe 5′ flanking sequence of CcCAP1 used for hybridization
ProbeCcCAP1rev	TTCACGTTCCTCAACCTCGA
CcCAP1-Compfor	GACGCAACAACACCTTCCTT	Complementary sequence
CcCAP1-Comprev	GGTGATGCAGCGATGTGAAA
CcCAP1-pGR106for	ccatcgatATGCCTGTGATGGACGTTGTCGT	Construction expression Vector CcCAP1-pGR106 in Planta
CcCAP1-pGR106rev	tccccgggCACAGAGATATCCACGGTGA
CcCAP1-L-pGR106for	ccatcgatATGCCTGTGATGGACGTTGTCGT	Construction expression Vector CcCAP1-L-pGR106 in Planta
CcCAP1-L-pGR106rev	tccccgggTTAGGCTGCATCAACAACAGCAG
CcCAP1-L-C-pGR106for	ccatcgatATGCCTGTGATGGACGTTGTCGT	Construction expression Vector CcCAP1-L-C-pGR106 in Planta
CcCAP1-L-C-pGR106rev	tccccgggTTAAGGCGCCAAGACGTTGTCGC
CcCAP1-C-pGR106for	ccatcgatATGTCCTCCTCTTCGCCCACCGA	Construction expression Vector CcCAP1-C-pGR106 in Planta
CcCAP1-C-pGR106rev	tccccgggTTAAGGCGCCAAGACGTTGTCGC
CcCAP1-C-T-pGR106for	ccatcgatATGTCCTCCTCTTCGCCCACCGA	Construction expression Vector CcCAP1-C-T-pGR106 in Planta
CcCAP1-C-T-pGR106rev	tccccgggTTACACAGAGATATCCACGGT
CcCAP1-CC154S-pGR106for	TCCCAAGTCGCCGCATCCTCCAAGTTCGCA	Construction expression Vector CcCAP1-CC154S-pGR106 in Planta
CcCAP1-CC154S-pGR106rev	GAGGATGCGGCGACTTGGGAGGCGTAGCTG
CcCAP1-CC238S-pGR106for	GGCTCTACCCAGGTGGGATCTGCCGCCCAG	Construction expression Vector CcCAP1-CC238S-pGR106 in Planta
CcCAP1-CC238S-pGR106rev	GATCCCACCTGGGTAGAGCCGACCCAGACC
CcCAP1-CC243S-pGR106for	GGATGTGCCGCCCAGTACTCCCCAGCTGGC	Construction expression Vector CcCAP1-CC243S-pGR106 in Planta
CcCAP1-CC243S-pGR106rev	GAGTACTGGGCGGCACATCCCACCTGGGTA
CcCAP1-CC259S-pGR106for	GCTGCATGGTTCAGTGTTTCCAACTACTAC	Construction expression Vector CcCAP1-CC259S-pGR106 in Planta
CcCAP1-CC259S-pGR106rev	GAAACACTGAACCATGCAGCCATGCTGGGC
CcCAP1-pBinGFP2for	tcggtaccATGCCTGTGATGGACGTTGTCGT	Construction expression Vector CcCAP1-pBinGFP2 in Planta
CcCAP1-pBinGFP2rev	tcccccgggTTACACAGAGATATCCACGG
CcCAP1-pBinGFP2for	tcggtaccATGCCTGTGATGGACGTTGTCGT	Construction expression Vector pBinGFP2-CcCAP1-NLS in planta
CcCAP1-pBinGFP2-NLSrev	tcccccgggTTAagggtcctcaaccttacgcttctttttaggCACAGAGATATCCACGGTGAC
CcCAP1-pBinGFP2for	tcggtaccATGCCTGTGATGGACGTTGTCGT	Construction expression Vector pBinGFP2-CcCAP1-NES in planta
CcCAP1-pBinGFP2-NESrev	tcccccgggTTActtgttaatatcaagaccagcgagctttaatgcaagctcgttCACAGAGATATCCACGGTGAC
RT-CcCAP1for	CCCCGACTTTTCCAACTTCG	qRT-PCR of CcCAP1
RT-CcCAP1rev	GAAACGTGGATGGCGAGTAC
RT-CcActinfor	TCGGTATGGGTCAGAAGGAC	qRT-PCR of CcActin
RT-CcActinrev	GGAGCCTCAGTCAACAGGAC
RT-NbActinfor	CAGAAAGAGGCTACTCTTTTACCACCACGG	qRT-PCR of NbActin
RT-NbActinrev	GTGGTTTCATGAATGCCAGCAGCTTCC
RT-NbPR1for	CCGCCTTCCCTCAACTCAAC	qRT-PCR of NbPR1
RT-NbPR1rev	GCACAACCAAGACGTACTGAG
RT-NbPR4for	GGCCAAGATTCCTGTGGTAGAT	qRT-PCR of NbPR4
RT-NbPR4rev	CACTGTTGTTTGAGTTCCTGTTCCT
SP-CcCAP1-pZYGCfor	cggGGTACC ATGAAGTCATCATCGCTCTTC	Construction expression Vector SP-CcCAP1-pZYGC in Planta
SP-CcCAP1-pZYGCrev	cgcGGATCC CACAGAGATATCCACGGTGAC
CcCAP1-pZYGCfor	cggGGTACC ATGCCTGTGATGGACGTTGTCGT	Construction expression Vector CcCAP1-pZYGC in Planta
CcCAP1-pZYGCrev	cgcGGATCC CACAGAGATATCCACGGTGAC
PR1SP-CcCAP1-pZYGCfor	cggGGTACC ATGGGATTTGTTCTCTTTTCA	Construction expression Vector PR1SP-CcCAP1-pZYGC in Planta
PR1SP-CcCAP1-pZYGCrev	cgcGGATCC CACAGAGATATCCACGGTGAC
